# Supplementary material for: GC-MS Profile of Hua-Feng-Dan and RNA-Seq Analysis of Induced Adaptive Responses in the Liver
Source: Front Pharmacol. 2022 Mar 8;13:730318. doi: 10.3389/fphar.2022.730318 (PMC8959110; doi:10.3389/fphar.2022.730318)
Supplement: Supplementary file 2 [file Table1.xlsx]

## Sheet: Sheet1
Supplementary Table 1. The primer sequence for RT-PCR.
Gene	GenBank#	Forward primer	Reverse primer
Cyp2a4	NM_009997	GCATCGAGGAGCGCATCCAA	AAAGCGGTCCCGAAGACGA
Cyp4a14	NM_007822	CTGGGTGATGGAACCTCTGT	CATCTGGGAAGGTGACAGGT
Fgf21	NM_020013	CTGGGGGTCTACCAAGCATA	ATCCTCCCTGATCTCCAGGT
GM3776	NM_001243092	CGCCACCAAATATGACCTCT	TTGCCCAATCATTTCAGTCA
Mt2	NM_008630	CTGGCGCCTGCAAATGCAAA	ATGCAGCCCTGGGAGCACTT
Gsta1	NM_008181	CGCCACCAAATATGACCTCT	TTGCCCAATCATTTCAGTCA
Il1rn	NM_001039701	ACTCCCAGGTCAAACACCAG	ACATGGCAAACAACACAGGA
Egr1	NM_007913	CCACAACAACAGGGAGACCT	ACTGAGTGGCGAAGGCTTTA
Trib3	NM_175093	GCCGGCGTGCCTTATTCGTT	TGGCAACTTGGCCAGCAAGG
Bcl2a1d	NM_007536	TGCCTTTGGGGGTGTTCTCC	CCTCCATTCCGCCGTATCCA
GAPDH	NM_001289726	AACTTTGGCATTGTGGAAGG	GGATGCAGGGATGATGTTCT
